# Supplementary material for: Route-dependent dissemination with conserved blood–tumor barrier ultrastructure in intracranial metastasis models
Source: Sci Rep. 2026 Mar 14;16:13508. doi: 10.1038/s41598-026-37760-z (PMC13111581; doi:10.1038/s41598-026-37760-z)
Supplement: Supplementary file 1 — Supplementary Material 1 [file 41598_2026_37760_MOESM1_ESM.xlsx]

## Sheet: able S1 Model Comparison
Article Title: Route-dependent Dissemination with Conserved Blood–Tumor Barrier Ultrastructure in Intracranial Metastasis Models
Journal: Scientific Reports
Corresponding Author: Dan Li, MD Affiliation: Institute of Respiratory Health, Frontiers Science Center for Disease-related Molecular Network, and Precision Medicine Research Center, Precision Medicine Key Laboratory of Sichuan Province, West China Hospital, Sichuan University, Chengdu, Sichuan 610041, P.R. China. Email: lidan@wchscu.cn Yongsheng Wang, MD Affiliation: Thoracic Oncology Ward, Canc…
Authors: Jian Zhao¹, Yuehua Zhang², Zhigong Wei³, Kai Li¹, Dan Li⁴*, Yongsheng Wang¹*
Supplementary table S1: A Comprehensive Comparative Guide for the Selection of Brain Metastasis Mouse Models
Feature	Spontaneous Metastasis Model	Left Ventricle (Intracardiac) Model	Modified ICA (m-ICA) Model	Conventional ICA Model	Intracranial (IC) Model
Seeding Mechanism	Complete metastatic cascade (orthotopic origin)	Hematogenous (systemic arterial)	Hematogenous (brain-selective arterial)	Hematogenous (arterial)	Direct parenchymal injection
Physiological Relevance	Very High (mimics clinical disease progression)	High (simulates late-stage systemic spread)	High (high-fidelity simulation of brain colonization)	Medium (simulates arterial seeding but flawed)	Low (bypasses entire metastatic cascade)
Tumor Pattern	Variable, often multifocal	Multifocal, disseminated	Multifocal, disseminated	Multifocal, disseminated	Unifocal, expansive
Extracranial Burden	Very High (major confounder, often requires primary tumor resection)	Very High (major confounder, limits brain-specific study)	Negligible / Eliminated	Severe (confounds BLI quantification)	None
Reproducibility	Low (high variability, long latency)	Medium	High	Low to Medium	Very High
Technical Difficulty	Very High (orthotopic injection, surgery, long-term monitoring)	High (technically demanding freehand injection)	Medium (vascular surgery + ligation)	Medium (vascular surgery)	Low to Medium (stereotactic injection)
Core Advantages	Recapitulates entire metastatic cascade; ideal for prevention studies.	Simulates systemic arterial dissemination; multifocal pattern.	Brain-specific hematogenous model with no signal interference.	Simulates arterial seeding.	High reproducibility, precise localization, rapid.
Core Disadvantages	Long latency, low incidence, high cost, confounded by systemic metastases.	High systemic tumor burden is a major confounder; technically challenging.	Technically more demanding than IC; bypasses early metastatic steps.	Severe extracranial contamination; unreliable quantification.	Bypasses critical physiological steps (e.g., BBB crossing).
Recommended Use	Studying the complete metastatic process, pre-metastatic niche, and prevention strategies.	Studying late-stage systemic dissemination and multi-organ metastasis including brain.	Studying BBB crossing, vascular co-option, and brain-targeted systemic therapies.	Not Recommended (superseded by m-ICA model).	Studying biology of established tumors, drug penetration/efficacy within the tumor, and high-throughput screening.

## Sheet: Tumor Burden Data (BLI)-
Table S1. Individual Tumor Burden Longitudinal Quantification.
B16
Time（Days）	Unit	Conventional ICA (n=5)						Intracranial (IC) (n=5)						Modified ICA (m-ICA) (n=5)
3	Total Flux (p/s)	354000	312000	263000	339800	412000
5	Total Flux (p/s)	414000	264000	339000	622200	Dead		182500	262600	353700	320700	364300		233000	193000	182000	107000	242000
6	Total Flux (p/s)													253000	223000	210000	123000	256000
9	Total Flux (p/s)													4190000	3720000	2130000	2520000	443000
10	Total Flux (p/s)							2119000	2511000	4179000	8680000	2479000
11	Total Flux (p/s)	2220000	2200000	810000	2744000
13	Total Flux (p/s)													26900000	9520000	7520000	53800000	Dead
15	Total Flux (p/s)							7524000	26850000	53820000	22600000	Dead
16	Total Flux (p/s)	8540000	19800000	5790000	Dead
4T1
Time（Days）	Unit	Conventional ICA (n=5)						Modified ICA (m-ICA) (n=5)						Intracranial (IC) (n=5)
1	Total Flux (p/s)	7843000	9956000	9898000	9987000	11580000
5	Total Flux (p/s)							758700	1368000	1387000	1433000	1549000		3724000	4436000	4442000	4025000	5597000
6	Total Flux (p/s)	11320000	17240000	14350000	24630000	26630000
9	Total Flux (p/s)							1916000	2810000	4084000	4575000	6262000
10	Total Flux (p/s)	19650000	29980000	29830000	75680000	38180000
12	Total Flux (p/s)													9914000	14370000	13930000	9839000	12360000
13	Total Flux (p/s)							26640000	12260000	17080000	13730000	28990000
14	Total Flux (p/s)	30100000	77400000	39530000	98470000	81940000
16	Total Flux (p/s)													12460000	20200000	27760000	17790000	24150000
17	Total Flux (p/s)							35750000	30110000	20250000	20880000	61960000
19	Total Flux (p/s)	68030000	133900000	102300000	224200000	110200000
23	Total Flux (p/s)													66840000	40810000	31510000	40090000	46170000
24	Total Flux (p/s)	Dead	Dead	1206000000	Dead	Dead		146500000	282700000	109400000	148500000	211500000
28	Total Flux (p/s)													100500000	268300000	215500000	226400000	237400000
Data represents the bioluminescence intensity (Total Photon Flux) for individual animals in the Conventional ICA, Modified ICA (m-ICA), and Intracranial (IC) groups. Values are presented in photons per second (p/s). Empty cells indicate days where imaging was not performed for that specific group. "Dead" indicates the animal reached the humane endpoint or succumbed to disease.

## Sheet:  Animal Weights
Table S2. Individual Animal Body Weights.
4T1	Animal ID	Unit	Day1	Day6	Day10	Day14	Day19	Day24
ICA group	1	grams	21.5	20	19.5	19	18	Dead
	2	grams	22	21	20	19.5	18.5	Dead
	3	grams	21	20	19	18.5	18	17.4
	4	grams	21.5	20	19.5	18.5	18.2	Dead
	5	grams	21.8	20	19	18.8	18.2	Dead
			Day1	Day5	Day9	Day13	Day17	Day24
m-ICA group	1	grams	22	20.5	20	19	18.8	18.5
	2	grams	21.8	20.5	19.8	19.5	19.2	18.3
	3	grams	22	21.6	21	20.4	19.8	18.6
	4	grams	21	19.5	19	18.8	18.5	Dead
	5	grams	21	19.8	19.5	19	18.5	18
			Day1	Day5	Day12	Day16	Day23	Day28
IC group	1	grams	22	21	20.2	19.6	19	18
	2	grams	21	20	19	18.8	18.5	17.4
	3	grams	21.8	21	20.2	19.6	19	17.5
	4	grams	21.5	21	19.8	19	18.5	17.2
	5	grams	22	21.5	21	20.2	19	17.8
B16	Animal ID		Day1	Day3	Day5	Day11	Day16
ICA group	1	grams	20	19	18	17.2	16.2
	2	grams	19.8	19	18.5	17.5	16.8
	3	grams	19	18	17.4	16.3	15.5
	4	grams	18	17.1	Dead
	5	grams	18.6	17.5	16.7	15.3	Dead
			Day1	Day5	Day6	Day9	Day13
m-ICA group	1	grams	18.8	17.8	16.8	16.5	15.2
	2	grams	20	19.2	18.2	17	16.2
	3	grams	19	17.8	17	16.2	15.5
	4	grams	18.5	17.3	16.3	15.4	Dead
	5	grams	19.6	18.5	17.5	16.8	16
			Day1	Day5	Day10	Day15
IC group	1	grams	20	19.3	18	16.5
	2	grams	20	19.2	17	16.4
	3	grams	18.8	18	16.8	15.2
	4	grams	19.6	19	Dead
	5	grams	19	18.3	17	15.4
Body weights (in grams) were recorded longitudinally to monitor animal health. "Dead" indicates the animal reached the humane endpoint (>20% weight loss or neurological symptoms) or succumbed to disease.
